# Supplementary material for: 3D Model of the Early Melanoma Microenvironment Captures Macrophage Transition into a Tumor-Promoting Phenotype
Source: Cancers (Basel). 2021 Sep 12;13(18):4579. doi: 10.3390/cancers13184579 (PMC8471848; doi:10.3390/cancers13184579)
Supplement: Supplementary file 1 [file cancers-13-04579-s001.zip]

Archive with 1 entries (1 files):
- cancers-1346878-supplementary.pdf
